# Supplementary material for: PARP Inhibitors as Monotherapy in Daily Practice for Advanced Prostate Cancers
Source: J Clin Med. 2022 Mar 21;11(6):1734. doi: 10.3390/jcm11061734 (PMC8952857; doi:10.3390/jcm11061734)
Supplement: Supplementary file 1 [file jcm-11-01734-s001.zip]

Archive with 1 entries (1 files):
- jcm-1605967-supplementary.pdf
